# Supplementary material for: Salmonella effector SopB reorganizes cytoskeletal vimentin to maintain replication vacuoles for efficient infection
Source: Nat Commun. 2023 Jan 30;14:478. doi: 10.1038/s41467-023-36123-w (PMC9885066; doi:10.1038/s41467-023-36123-w)
Supplement: Supplementary file 5 — Source Data [file 41467_2023_36123_MOESM5_ESM.xlsx]

## Sheet: fig. 1b
Figure 1b
Area % (vimentin/cell) data acquisition with CellProfiler version 3.1.8, normalized to Actin control.
Graphs plotted and statistical calculations in Prism 8 version 8.4.0
Avrg	54.7325	57.6419	55.4426	48.9083	48.4875
SD	9.38352	8.36422	6.86503	10.302	9.04047
P-value		0.2154	0.9875	0.0051	<0.0001
Time post S.Tm infection	0h	4h	8h	12h	24h
Area % (vimentin/cell)	66.9	57.8	53.7	54	48.4
	69	64.7	48.38	61	48.5
	66.7	70.5	54.03	52	55.7
	67.6	60.9	54.87	54.1	59.6
	55.6	59.1	66.22	62.7	41
	57.1	42.3	55.18	73.2	45.9
	49.6	61.9	63.09	57.1	58.1
	64	69.2	50.59	53.5	58
	47.3	55.8	45.9	56.7	48.8
	57.3	61.9	41.57	48.9	60.2
	54.6	66.9	58.86	41	62.8
	72.5	48.8	62.73	56.7	46.2
	52.6	70.7	57.6	44.4	50.2
	59.8	52.8	63.37	44.64	42
	68.4	68	57.83	46.82	39.2
	57.5	49.9	62.31	51.17	61.7
	58.6	48.5	56.38	57.73	69.1
	58	55.1	67.93	37.39	59.3
	65.1	52	53.05	26.42	49.3
	47.7	37.7	59.39	35.5	53.2
	51.7	51.5	51.3	34.62	58.7
	51.4	57.1	62.96	57.9	65.8
	53.7	60.8	53.11	43.26	51.2
	70	46.6	51.21	44.15	53.6
	64.4	61.1	45.82	61.48	41.2
	67.3	53.7	40.41	37.52	33.75
	58.9	67.8	52.94	51.53	55.01
	57.7	58.6	66.82	38.09	36.48
	53.9	65.5	53.09	38.53	57.09
	57.5	55.9	49.49	45.2	60.91
	46.4	60.5	61.5		36.46
	51.7	65.8	51.03		52.72
	56.7	68.4	55.51		31.11
	67.3	54.4	51.03		38.66
	49.8	63.9	61.29		36.78
	59.2	72.3			40.45
	57.7	55.6			51.41
	60.9	42.3			44.07
	58.3	48.4			49.18
	64.7	49.4			42.68
	63.9	53.4			54.71
	51.9	52.7			44.01
	66.9	58.4			42.89
	76.8				49.5
	66.5				43.83
	54.19				51.97
	46.18				24.86
	51.76				46.26
	46.3				36
	48.94				57.62
	50.39				52.45
	40.09				50.85
	45.35				37.79
	55.55				49.85
	44.37				46.64
	34.21				52.05
	55.03				46.57
	51				37.66
	59.02				43.33
	69.47				45.95
	52.5
	57.47
	69.66
	53.26
	50.65
	61.68
	61.6
	62.11
	51.93
	48.35
	36.11
	46.73
	57.03
	85.21
	48.54
	37.6
	49.49
	49.24
	53.32
	56.42
	39.93
	64.3
	63.77
	41.91
	56.73
	61.72
	71.13
	48.72
	66.84
	47.1
	43.72
	47.84
	39.1
	42.04
	55.76
	42.96
	55.19
	39.39
	39.51
	55.28
	40.79
	44.73
	36.98
	42.91
	40.87
	30.12
	72.24
	35.5
	57.14
	44.48
	53.14
	42.32
	46.14
	53.22
	41.48
	62.02
	64.79
	43.35
	56.41
	40.04
	54.88
	53.95
	45.7
	55.65
	45.91
	41.37
	52.77
	66.42
	57.08
	68.4
	57.36
	55.8
	55.25
	56.64
	54.1
	49.16
	54.79
	61.62
	68.18
	53.92
	53.47
	54.29
	56.01
	62.96
	55.9
	60.2
	75.53
	61.46
	52.37
	54.64
	53.72
	52.91
	55.63
	47.47
	52.19
	54.58
	66.88
	55.89
	58.4
	65.31
	56.11
	49.22
	55.39
	70.74
	47.41
	51.28
	47.61
	63.51
	56.3

## Sheet: fig. 1d
Figure 1d
Graphs plotted and statistical calculations in Prism 8 version 8.4.0
Time post S.Tm infection	Normalized vimentin intensity around S.Tm cluster (normalized to 6h)			Avrg	SD	P-value
6h	1.15238	0.89932	0.948299	1	0.134219
9h	1.3102	0.943537	1.04558	1.09977	0.189246	0.4977
15h	1.4102	1.36054	1.21565	1.3288	0.101089	0.0275
21h	2.2483	2.21429	2.52381	2.3288	0.169739	0.0004

## Sheet: fig. 1h
Figure 1h
Graphs plotted and statistical calculations in Prism 8 version 8.4.0
	S. Tm infected cell							S. Tm infected cell
SCV（%）	WT	VIM KO	VIM-FL-GFP resecue(FL)	VIM-ULF-GFP resecue(ULF)			Dispersive SCV（%）	WT	VIM KO	VIM-FL-GFP resecue(FL)	VIM-ULF-GFP resecue(ULF)
Avrg	91.9625	42.5389	72	40.1364			Avrg	8.0375	57.4611	28	59.8636
SD	15.6463	33.047	40.7177	42.6216			SD	15.6463	33.047	40.7177	42.6216
P-value	<0.0001 (WT vs. VIM KO)	0.2757 (WT vs. FL)	0.0001 (WT vs. ULF)	0.0057 (VIM KO vs. FL)	0.0094 (FL vs. ULF)		P-value	<0.0001 (WT vs. VIM KO)	0.2757 (WT vs. FL)	0.0001 (WT vs. ULF)	0.0057 (VIM KO vs. FL)	0.0094 (FL vs. ULF)
	71.4	0	0	0				28.6	100	100	100
	100	0	100	0				0	100	0	100
	100	0	0	50				0	100	100	50
	100	0	100	0				0	100	0	100
	100	75	100	0				0	25	0	100
	100	50	100	100				0	50	0	0
	66.7	66.7	50	100				33.3	33.3	50	0
	100	75	0	50				0	25	100	50
	50	100	100	33				50	0	0	67
	100	50	50	50				0	50	50	50
	100	66.7	100	0				0	33.3	0	100
	100	100	100	50				0	0	0	50
	100	100	100	100				0	0	0	0
	100	50	100	50				0	50	0	50
	100	0	50	100				0	100	50	0
	83.3	0	100	0				16.7	100	0	100
		100	0	100					0	100	0
		50	100	0					50	0	100
		33	100	100					67	0	0
		50	100	0					50	0	100
		0	100	0					100	0	100
		50	0	0					50	100	100
		67	60						33	40
		75	50						25	50
		25	100						75	0
		0	100						100	0
		33	100						67	0
		50	0						50	100
		40	100						60	0
		0	100						100	0
		67							33
		50							50
		25							75
		0							100
		33							67
		50							50

## Sheet: fig. 1i-l
Graphs plotted and statistical calculations in Prism 8 version 8.4.0
Figure 1i
	Relative MFI of S.Tm positive cells (normalized to 6h)
Time post S.Tm infection	WT			Avrg	SD	VIM KO			Avrg	SD	P-value (WT vs. VIM KO)
6h	0.765228	1.11929	1.11548	1	0.203327	0.993655	0.986041	0.685279	0.888325	0.175884	0.7407
12h	1.72462	1.67132	1.72462	1.70685	0.0307722	1.14594	1.10787	1.32107	1.19162	0.113704	0.0027
24h	2.61929	2.35279	2.69543	2.55584	0.179917	1.96066	1.83502	1.98731	1.92766	0.0813276	0.0005
Figure 1j
S. Tm infected cell	Rlative MFI of Salmonella positive cells (normalized to WT)					Avrg	SD	P-value
WT	0.967517	1.04466	0.987819	0.988251	1.01175	1	0.0294723
KO	0.762181	0.758701	0.674594	0.782637	0.793081	0.754239	0.0467479	0.0008
FL	0.955916	1.03364	0.77154	0.761749		0.880712	0.135541	0.0788
Figure 1k
Time post S.Tm infection		Percentage of S.Tm infected cells (%)													Avrg	SD	P-value (WT vs. VIM KO)
0.5H	WT	18.1818	36.3636	15.3846	17.8571	18.1818	28.5714	21.4286	16.6667	17.8571	12.5	33.3333	25		21.7772	7.46272
	VIM KO	20	30	21.43	33.33	28.57	25	13.33	16.67	25	18.18	37.5			24.4555	7.41591	0.3982
1H	WT	25	18.1818	33.3333	30	36.3636	12.5	33.3333	50	16.6667	38.4615	21.4286	25	33.3333	28.7386	10.2953
	VIM KO	25	25	25	50	10	18.18	7.41	33.33	20	30	7.14	50	25	25.0815	13.7514	0.4502
Figure 1l
S. Tm infected cell	Relative cell death rate (normalized to WT)			Avrg	SD	P-value
WT	0.966632	1.01668	1.01668	1	0.0288975
VIM KO	0.713243	0.672576	0.778936	0.721585	0.0536685	0.001 (WT vs. VIM KO)
FL	1.09802	1.00417	0.99635	1.03285	0.0565762	0.0005 (VIM KO vs. FL)

## Sheet: fig. 2d-e
Figure 2d						Figure 2e
Area % (vimentin/cell) data acquisition with CellProfiler version 3.1.8, normalized to Actin control.
Graphs plotted and statistical calculations in Prism 8 version 8.4.0
Time post ΔsopB S.Tm infection	0h	4h	12h	24h			MOCK	S.Tm	ΔsipB S.Tm	ΔphoP S.Tm
Avrg	51.3832	52.925	49.9424	49.91		Avrg	66.1498	50.9897	56.5657	52.7281
SD	8.19053	9.14982	8.21939	10.0955		SD	10.1328	9.58814	13.5093	9.23735
P-value		0.8323	0.8677	0.8503		P-value	<0.0001 (MOCK vs. S.Tm)	0.0014 (MOCK vs. ΔsipB)	<0.0001 (MOCK vs. ΔphoP)	0.1823 (S.Tm vs. ΔsipB)	0.9007 (S.Tm vs. ΔphoP)
Area % (vimentin/cell)	51.98	44.07	53.07	41.14		Area % (vimentin/cell)	78.76	31.46	35.92	36.97
	50.59	35.49	62.02	55.17			74.75	33.97	36.72	37.23
	53.57	54.87	54.73	68.79			88.48	37.86	40.28	40.98
	57.58	54.83	52.77	59.57			86.17	39.85	40.88	42.05
	59.17	57.06	33.21	64.22			40.71	39.99	44.81	42.19
	44.78	53.83	49.84	56.1			42.45	41.59	46.04	45.19
	56.16	66.73	57.22	51.43			61.69	42.12	48.07	45.5
	57.65	55.59	40.71	47.68			57.38	42.28	48.2	46.26
	57.13	47.98	52.07	48.23			57.27	42.78	51.32	48.84
	59.54	66.62	62.98	55.6			74.13	43.72	52.48	48.93
	52.59	64.26	46.46	32.18			73.5	44.35	52.57	48.98
	45.79	62.82	44.13	40.38			66.64	46.57	54.65	49.14
	56.23	40.85	48.55	51.25			62.51	47.08	57.22	49.72
	62.86	48.55	44.82	35.66			56.45	47.2	57.6	50.03
	57.91	53.86	61.02	43.6			48.23	47.71	58.47	51.05
	55.65	38.41	42.35	37.13			63.14	47.89	66.61	51.27
	60.74	54.52	43.07	58.67			70.96	48.08	66.75	52.42
	44.31	52.31		51.58			53.08	49.05	67.83	53.14
	61.03						60.08	49.3	67.99	53.26
	53.67						55.04	49.49	71.4	53.67
	65.31						68.88	51.99	72.69	57
	56.78						51.91	53.06	75.67	57.55
	66.46						66.54	53.33	86.84	58.49
	58.52						52.68	53.46		58.79
	54.18						64.35	54.26		59.68
	67.9						77.86	54.94		59.87
	56.51						75.34	56.17		60.25
	63.42						77.59	56.54		61.63
	49.5						62.35	57.05		66.43
	37.91						52.63	58.06		69.77
	40.47						66.68	60.23		78.29
	52.89						61.84	60.96
	58.42						74.8	61.22
	58.55						70.32	62.78
	48.35						74.39	63.98
	56.09						67.88	65.1
	50.19						65	67.29
	55.19						60.23	74.85
	47.89						74.96
	59.89						78.81
	44.64						72.52
	49.5						68.54
	47.52						67.85
	48.5						69.55
	55.94						74.92
	55.27						72.53
	68.34						75.89
	57.69						66.19
	59.71						67.76
	56.28						86.32
	67.66						74.64
	46.81						63.77
	47.65						62.63
	62.68						65.81
	66.42						72.99
	56.36						56.78
	54						70.36
	56.05						55.27
	65.12						59.54
	77.05						64.22
	49.12						50.6
	40.43
	45.6
	45.33
	45.03
	40.62
	36.14
	51.56
	42.19
	49.73
	53.94
	73.41
	39.72
	59.43
	45.15
	52.91
	50.27
	50.95
	52.17
	51.81
	58.88
	50.92
	53.97
	49.96
	40.48
	55.64
	46.16
	50.31
	31.01
	43.68
	64.84
	54.97
	52.02
	42.24
	54.56
	38.36
	43.5
	55.74
	46.77
	55.75
	57.9
	45.52
	37.94
	50.17
	42.2
	55.49
	45.95
	42.84
	44.21
	45.06
	41.66
	46.97
	46.5
	51.47
	51.89
	36.19
	42.77
	48.49
	29.28
	63.77
	52.14
	51.61
	61.77
	50.62
	49.7
	62.38
	48.32
	57.96
	57.65
	46.81
	37.02
	50.3
	41.35
	56.82
	40.4
	49.23
	36.89
	46.64
	47.9
	47.62
	42.62
	51.74
	54.39
	50.25
	63.58
	54.63
	47.87
	47.06
	41.95
	53.1
	50.59
	61.07
	68.22
	47.19
	51.26
	48.13
	66.5
	45.48
	58.81
	68.6
	61.98
	61.06
	51.47
	58.34
	57.14
	53.46
	58.54
	51.61
	70.99
	50.47
	67.13
	56
	42.79
	37.64
	43.22
	48.48
	30.39
	43.93
	32.67
	64.89
	39.95
	46.32
	51.63
	48.87
	60.94
	57.76
	48.27
	52.7
	44
	56.43
	42.7
	37.13
	51.55
	48.03
	44.84
	45.91
	45.77
	41.86
	56.84
	42.41
	55.79
	55.97
	51.7
	57.81
	34.92
	43.07
	52.25
	51.66
	35.67
	43.53
	62.34
	54.89
	46.6
	45.13
	53.45
	49.78
	50.71
	32.17
	52.98
	53.07
	50.74
	53.22
	56.24
	60.24
	63.04
	46.21
	49.3
	61.97
	65.15
	50.44
	59.16
	54.07
	51.31
	51.02
	61.05
	42.98
	52.21
	57.52
	58.65
	53.69
	39.62
	43.99
	53.79
	48.53
	47.86
	52.66
	49.2
	48.53
	54.63
	58.81
	44.07
	45.19
	50.1
	49
	52.14
	45.29
	55.69
	43.26
	41.7
	41.42
	53.48

## Sheet: fig. 2g
Figure 2g
Graphs plotted and statistical calculations in Prism 8 version 8.4.0
SCV（%）	S. Tm infected cell		ΔsopB S. Tm infected cell		ΔsopB SopB-FL S.Tm infected cell			Dispersive SCV（%）	S. Tm infected cell		ΔsopB S. Tm infected cell		ΔsopB SopB-FL S.Tm infected cell
	WT	VIM KO	WT	VIM KO	WT	VIM KO			WT	VIM KO	WT	VIM KO	WT	VIM KO
Avrg	91.9828	54.4846	53.33	60	77.9412	37.5		Avrg	8.01724	45.5154	46.67	40	22.0588	62.5
SD	18.1758	45.841	29.189	36.379	31.4414	37.5771		SD	18.1758	45.841	29.189	36.379	31.4414	37.5771
P-value	0.0009 (S.Tm WT vs. S.Tm VIM KO)	0.0266 (S.Tm WT vs. ΔsopB WT)	0.5804 (S.Tm WT vs. SopB-FL WT)	0.9975 (ΔsopB WT vs. ΔsopB VIM KO)	<0.0001 (SopB-FL WT vs. SopB-FL VIM KO)			P-value	0.0009 (S.Tm WT vs. S.Tm VIM KO)	0.0266 (S.Tm WT vs. ΔsopB WT)	0.5804 (S.Tm WT vs. SopB-FL WT)	0.9975 (ΔsopB WT vs. ΔsopB VIM KO)	<0.0001 (SopB-FL WT vs. SopB-FL VIM KO)
	100	100	0	33.3	100	0			0	0	100	66.7	0	100
	100	100	50	100	100	100			0	0	50	0	0	0
	100	0	50	66.7	66.6667	0			0	100	50	33.3	33.3333	100
	80	100	50	60	100	0			20	0	50	40	0	100
	37.5	0	50	0	100	0			62.5	100	50	100	0	100
	100	100	50	100	100	50			0	0	50	0	0	50
	66.7	100	100	50	0	50			33.3	0	0	50	100	50
	100	33.3	50	0	100	50			0	66.7	50	100	0	50
	100	100	33.3	100	100	0			0	0	66.7	0	0	100
	33.3	100	100	60	100	0			66.7	0	0	40	0	100
	100	100		100	100	0			0	0		0	0	100
	100	50		50	100	50			0	50		50	0	50
	100	33.3			66.6667	0			0	66.7			33.3333	100
	100	0			66.6667	0			0	100			33.3333	100
	75	0			66.6667	50			25	100			33.3333	50
	75	100			100	50			25	0			0	50
	100	0			100	100			0	100			0	0
	100	100			50	50			0	0			50	50
	100	100			66.6667	50			0	0			33.3333	50
	100	100			50	100			0	0			50	0
	100	50			66.6667	0			0	50			33.3333	100
	100	50			0	50			0	50			100	50
	100	0			100	100			0	100			0	0
	100	0			0	50			0	100			100	50
	100	0			100	50			0	100			0	50
	100	0			100	0			0	100			0	100
	100				50	100			0				50	0
	100				100	0			0				0	100
	100				50				0				50
					100								0
					100								0
					50								50
					100								0
					100								0

## Sheet: fig. 2h
Figure 2h
Graphs plotted and statistical calculations in Prism 8 version 8.4.0
	Relative MFI of bacteria positive cells (normalized to 2h of S.Tm infected WT cell)
Time post bacteria infection	S. Tm infected WT cell			Avrg	SD	S. Tm infected VIM KO cell			Avrg	SD	ΔsopB S. Tm infected VIM KO cell			Avrg	SD	P-value(S.Tm WT vs. S.Tm VIM KO)	P-value (S.Tm VIM KO vs. ΔsopB VIM KO)
2h	1	0.983935	0.990114	0.991349	0.00810361	0.965892	0.961938	0.952299	0.960043	0.00699213	0.999801	1.01826	1.00675	1.00827	0.00932532
4h	0.992091	0.982946	0.995798	0.990278	0.00661503	1.03114	1.03534	1.03065	1.03238	0.0025804	1.03851	1.02561	1.02402	1.02938	0.00794868
8h	1.02496	1.02892	1.03534	1.02974	0.00523912	1.03337	1.02521	1.0304	1.02966	0.00412835	1.08537	0.976375	1.06075	1.04083	0.0571618
12h	1.22368	1.25111	1.23085	1.23521	0.0142289	1.18735	1.18339	1.16312	1.17795	0.012994	1.10204	1.04527	1.15823	1.10185	0.0564823	<0.0001	0.0524
18h	1.91696	1.92808	1.89718	1.91407	0.0156479	1.66708	1.60974	1.56426	1.61369	0.0515227	1.55072	1.58745	1.60691	1.5817	0.0285312	<0.0001	0.9769
24h	1.935	1.9523	1.86555	1.91761	0.0459144	1.34874	1.28571	1.27138	1.30194	0.0411548	1.28688	1.23784	1.28072	1.26848	0.0267128	<0.0001	0.965

## Sheet: fig. 3c
Figure 3c
Area % (vimentin/cell) data acquisition with CellProfiler version 3.1.8, normalized to Actin control.
Graphs plotted and statistical calculations in Prism 8 version 8.4.0
			ΔsopB S.Tm rescue with ：
Area % (vimentin/cell)	MOCK	S.Tm	-	FL	I49A	C460S
Avrg	63.0784	43.229	62.9543	44.5398	57.2238	43.6562
SD	10.8333	6.08632	14.2631	5.45242	9.42328	10.0111
P-value	<0.0001 (MOCK vs. S.Tm)	>0.999 (MOCK vs. -)	0.0002 (- vs. FL)	0.5711 (- vs. I49A)	<0.0001 (- vs. C460S)
	52.2677	35.6603	38.1292	45.5582	59.8875	63.8497
	63.9103	44.2971	52.2314	38.8903	56.3503	38.929
	65.0682	49.9618	94.012	41.9426	82.1675	52.6776
	55.5704	38.5799	56.8268	41.6509	51.015	44.6044
	65.0331	44.9025	51.1504	47.7781	43.2094	43.8817
	54.897	34.441	69.3695	49.1828	37.9328	60.6412
	68.917	40.8538	69.8938	54.7667	57.4037	35.6737
	64.8893	39.2869	60.3829	36.9728	57.8062	38.9968
	53.3103	49.3753	63.189	52.0874	43.8356	40.3713
	45.6049	42.1526	68.0944	44.0292	53.2195	62.2471
	69.2085	56.6013	69.2181	40.895	60.5035	33.4019
	53.3366	42.8743		40.7232	56.2695	33.1189
	56.1983	42.9904			63.2535	48.9221
	85.0849				63.0859	36.0812
	84.5489				59.5607	61.0757
	64.1093				71.3767	46.6929
	55.1087				48.6481	63.4617
	63.3455				70.7273	41.2177
	81.553				56.7744	36.7783
	59.6056				55.2048	59.7665
					55.4616	33.4295
					54.218	35.606
					46.6863	33.4723
					57.9664	44.2318
					47.0162	37.3391
					61.3618	39.7094
					69.4687	52.0192
					61.8558	35.3656
						44.4427
						42.5082
						41.0661
						34.6036
						32.7735
						35.3537

## Sheet: fig.3e
Figure 3e
Relative Intensity data acquisition with Image J, relative to the peak intensity of vimentin or cdc42 signaling in S.Tm infected cells
	Relative Intensity (MOCK)				Relative Intensity (S.Tm infected cell)				Relative Intensity (ΔsopB S.Tm infected cell)
Distance(μm)	VIM	Cdc42		Distance(μm)	VIM	Cdc42		Distance(μm)	VIM	Cdc42
0	0.133328	0.088851		0	0.11956	0.12247		0	0.278249	0.048028
0.1083	0.12447	0.073288		0.1083	0.090634	0.094175		0.1083	0.281492	0.053736
0.2167	0.107242	0.072486		0.2167	0.07422	0.079603		0.2167	0.217086	0.051898
0.325	0.119801	0.101658		0.325	0.078144	0.076539		0.325	0.178642	0.047482
0.4333	0.136869	0.106816		0.4333	0.088051	0.087703		0.4333	0.170285	0.048947
0.5417	0.150611	0.125095		0.5417	0.094593	0.098567		0.5417	0.140788	0.047282
0.65	0.144921	0.216124		0.65	0.098042	0.150571		0.65	0.128389	0.053543
0.7583	0.118351	0.234135		0.7583	0.109702	0.205522		0.7583	0.121673	0.051785
0.8667	0.100051	0.170942		0.8667	0.080768	0.214597		0.8667	0.121606	0.051808
0.975	0.079707	0.116467		0.975	0.075803	0.128452		0.975	0.151938	0.053399
1.0833	0.05754	0.06039		s	0.079573	0.148482		1.0833	0.174627	0.05413
1.1917	0.041598	0.050784		1.1917	0.105833	0.16261		1.1917	0.19931	0.049293
1.3	0.043476	0.055232		1.3	0.158019	0.222073		1.3	0.192716	0.055114
1.4083	0.041813	0.062124		1.4083	0.183209	0.242047		1.4083	0.155834	0.048907
1.5167	0.059041	0.054965		1.5167	0.19205	0.252318		1.5167	0.131267	0.058952
1.625	0.076808	0.062436		1.625	0.209623	0.298163		1.625	0.150275	0.069154
1.7333	0.077185	0.08565		1.7333	0.273359	0.313121		1.7333	0.16126	0.094329
1.8417	0.055285	0.162271		1.8417	0.335426	0.289731		1.8417	0.18163	0.098542
1.95	0.043476	0.170498		1.95	0.337151	0.29281		1.95	0.182212	0.11375
2.0583	0.046966	0.111799		2.0583	0.290156	0.316841		2.0583	0.200009	0.106475
2.1667	0.045088	0.07791		2.1667	0.253464	0.328824		2.1667	0.227851	0.071384
2.275	0.046375	0.103259		2.275	0.263864	0.398084		2.275	0.249728	0.053415
2.3833	0.048951	0.159826		2.3833	0.288877	0.494418		2.3833	0.282098	0.061634
2.4917	0.049702	0.165251		2.4917	0.310734	0.518177		2.4917	0.335336	0.063497
2.6	0.060867	0.184107		2.6	0.301407	0.472933		2.6	0.421964	0.090073
2.7083	0.089045	0.235247		2.7083	0.32738	0.487003		2.7083	0.507943	0.104657
2.8167	0.100694	0.209809		2.8167	0.362451	0.489195		2.8167	0.502581	0.074603
2.925	0.098546	0.151287		2.925	0.420388	0.449032		2.925	0.377097	0.099439
3.0333	0.106169	0.131632		3.0333	0.497686	0.569442		3.0333	0.279014	0.129412
3.1417	0.126244	0.102414		3.1417	0.614423	0.720477		3.1417	0.210275	0.130149
3.25	0.163277	0.096855		3.25	0.632816	0.848502		3.25	0.199774	0.093536
3.3583	0.158822	0.090674		3.3583	0.712465	0.89244		3.3583	0.215933	0.072041
3.4667	0.139017	0.086005		3.4667	0.774271	0.834165		3.4667	0.223477	0.062683
3.575	0.110624	0.096456		3.575	0.81826	0.699402		3.575	0.21904	0.061173
3.6833	0.088672	0.099434		3.6833	0.791971	0.552195		3.6833	0.241233	0.054445
3.7917	0.061725	0.099302		3.7917	0.725855	0.521491		3.7917	0.292602	0.057817
3.9	0.057968	0.100858		3.9	0.675208	0.468185		3.9	0.261397	0.062813
4.0083	0.04643	0.071285		4.0083	0.603081	0.403252		4.0083	0.252853	0.073476
4.1167	0.045302	0.061814		4.1167	0.594139	0.353114		4.1167	0.336959	0.05897
4.225	0.043476	0.06764		4.225	0.626196	0.326211		4.225	0.403078	0.052553
4.3333	0.045302	0.091252		4.3333	0.619605	0.325976		4.3333	0.419825	0.049982
4.4417	0.039074	0.119579		4.4417	0.582409	0.337541		4.4417	0.440752	0.057566
4.55	0.042511	0.105661		4.55	0.527992	0.341095		4.55	0.465728	0.062996
4.6583	0.055125	0.078979		4.6583	0.475576	0.314444		4.6583	0.470006	0.069293
4.7667	0.079008	0.125494		4.7667	0.47051	0.273224		4.7667	0.476782	0.077296
4.875	0.0913	0.142882		4.875	0.446285	0.262226		4.875	0.490034	0.065131
4.9833	0.086309	0.116779		4.9833	0.472417	0.25891		4.9833	0.521024	0.055502
5.0917	0.06049	0.071953		5.0917	0.441317	0.26853		5.0917	0.519447	0.058504
5.2	0.052172	0.060834		5.2	0.457125	0.268671		5.2	0.455293	0.052601
5.3083	0.045839	0.04607		5.3083	0.446094	0.262461		5.3083	0.287831	0.042874
5.4167	0.03768	0.058077		5.4167	0.452972	0.265686		5.4167	0.182244	0.079378
5.525	0.038645	0.060834		5.525	0.419541	0.262077		5.525	0.143443	0.093786
5.6333	0.039398	0.060035		5.6333	0.40158	0.268198		5.6333	0.140672	0.05941
5.7417	0.045891	0.082982		5.7417	0.379268	0.290262		5.7417	0.128107	0.048686
5.85	0.043476	0.117668		5.85	0.396293	0.282647		5.85	0.127881	0.047578
5.9583	0.059847	0.185041		5.9583	0.392012	0.259565		5.9583	0.122528	0.051256
6.0667	0.077829	0.200916		6.0667	0.385369	0.2323		6.0667	0.119131	0.048992
6.175	0.100961	0.192512		6.175	0.369558	0.186741		6.175	0.126757	0.050861
6.2833	0.135475	0.207141		6.2833	0.354579	0.182375		6.2833	0.153764	0.044934
6.3917	0.130536	0.227286		6.3917	0.343092	0.196524		6.3917	0.214188	0.046951
6.5	0.109175	0.168896		6.5	0.311053	0.189133		6.5	0.301413	0.047273
6.6083	0.089045	0.12376		6.6083	0.308155	0.2323		6.6083	0.339446	0.039894
6.7167	0.067522	0.094365		6.7167	0.318441	0.236839		6.7167	0.408678	0.033619
6.825	0.053621	0.074443		6.825	0.313546	0.237967		6.825	0.334913	0.030913
6.9333	0.05303	0.070351		6.9333	0.290663	0.281742		6.9333	0.253169	0.029416
7.0417	0.045569	0.06088		7.0417	0.276414	0.386133		7.0417	0.213101	0.035217
7.15	0.041543	0.054432		7.15	0.269553	0.27856		7.15	0.180369	0.035521
7.2583	0.045355	0.053587		7.2583	0.311273	0.280212		7.2583	0.175882	0.047208
7.3667	0.038323	0.056922		7.3667	0.304436	0.251074		7.3667	0.1733	0.053583
7.475	0.035265	0.064436		7.475	0.29119	0.277686		7.475	0.169042	0.05398
7.5833	0.033709	0.084581		7.5833	0.292605	0.297894		7.5833	0.188861	0.066816
7.6917	0.034836	0.113355		7.6917	0.293532	0.302716		7.6917	0.229848	0.063351
7.8	0.031883	0.170498		7.8	0.296964	0.28708		7.8	0.289156	0.04769
7.9083	0.053085	0.218526		7.9083	0.324058	0.283666		7.9083	0.356138	0.042753
8.0167	0.054534	0.25099		8.0167	0.33449	0.296465		8.0167	0.38081	0.047276
8.125	0.053621	0.188909		8.125	0.317554	0.28039		8.125	0.466235	0.059806
8.2333	0.046804	0.111799		8.2333	0.312902	0.269795		8.2333	0.514815	0.06987
8.3417	0.044442	0.059946		8.3417	0.311801	0.287666		8.3417	0.594073	0.085089
8.45	0.05507	0.048028		8.45	0.316143	0.300372		8.45	0.563726	0.08528
8.5583	0.059363	0.074709		8.5583	0.325505	0.32148		8.5583	0.482089	0.076033
8.6667	0.047125	0.12247		8.6667	0.326087	0.340389		8.6667	0.434714	0.070442
8.775	0.046375	0.15609		8.775	0.317067	0.330658		8.775	0.427489	0.069027
8.8833	0.057968	0.154399		8.8833	0.31756	0.369983		8.8833	0.494463	0.067479
8.9917	0.06618	0.184505		8.9917	0.327064	0.377		8.9917	0.556741	0.062084
9.1	0.073426	0.274557		9.1	0.322899	0.399924		9.1	0.548452	0.054964
9.2083	0.095703	0.36928		9.2083	0.316354	0.403129		9.2083	0.504132	0.044319
9.3167	0.10692	0.289501		9.3167	0.329455	0.311116		9.3167	0.469701	0.04839
9.425	0.118835	0.26135		9.425	0.333162	0.320373		9.425	0.471869	0.04089
9.5333	0.133649	0.261306		9.5333	0.36963	0.344132		9.5333	0.58303	0.053305
9.6417	0.115508	0.203229		9.6417	0.392557	0.377171		9.6417	0.548057	0.054463
9.75	0.11014	0.108062		9.75	0.438045	0.458109		9.75	0.47331	0.045536
9.8583	0.11685	0.077377		9.8583	0.506021	0.451376		9.8583	0.410765	0.038211
9.9667	0.099726	0.05461		9.9667	0.553286	0.41102		9.9667	0.376221	0.035838
10.075	0.070046	0.048429		10.075	0.589076	0.387059		10.075	0.328971	0.031218
10.1833	0.057218	0.045804		10.1833	0.618031	0.376676		10.1833	0.276043	0.031458
10.2917	0.051314	0.045626		10.2917	0.640795	0.381027		10.2917	0.264009	0.029805
10.4	0.069562	0.040823		10.4	0.625987	0.37346		10.4	0.257508	0.030643
10.5083	0.07842	0.04438		10.5083	0.591647	0.375105		10.5083	0.308926	0.032963
10.6167	0.072032	0.05114		10.6167	0.568616	0.393097		10.6167	0.370578	0.044369
10.725	0.052172	0.057633		10.725	0.605226	0.495136		10.725	0.585685	0.049031
10.8333	0.044013	0.06537		10.8333	0.663484	0.655183		10.8333	0.77861	0.042003
10.9417	0.035372	0.073509		10.9417	0.779439	0.896786		10.9417	0.825089	0.055889
11.05	0.036714	0.076844		11.05	0.916047	0.886566		11.05	0.75264	0.05376
11.1583	0.053299	0.102325		11.1583	0.998333	0.944305		11.1583	0.70872	0.036728
11.2667	0.074823	0.147106		11.2667	1	1		11.2667	0.718563	0.03698
11.375	0.105793	0.1733		11.375	0.866015	0.955733		11.375	0.732052	0.04339
11.4833	0.112824	0.171744		11.4833	0.721545	0.787749		11.4833	0.751999	0.050719
11.5917	0.101068	0.110908		11.5917	0.534496	0.614564		11.5917	0.691831	0.050604
11.7	0.078257	0.074443		11.7	0.3934	0.455007		11.7	0.591496	0.045199
11.8083	0.049004	0.056209		11.8083	0.314302	0.355628		11.8083	0.455027	0.045914
11.9167	0.044334	0.047495		11.9167	0.274707	0.285231		11.9167	0.354631	0.03282
12.025	0.059418	0.060436		12.025	0.243894	0.309829		12.025	0.302607	0.043225
12.1333	0.076217	0.061636		12.1333	0.205666	0.39855		12.1333	0.237659	0.041051
12.2417	0.092535	0.079779		12.2417	0.180175	0.363495		12.2417	0.23628	0.054006
12.35	0.104343	0.116868		12.35	0.194267	0.265838		12.35	0.265299	0.071444
12.4583	0.109978	0.144217		12.4583	0.232662	0.220562		12.4583	0.349544	0.076969
12.5667	0.088886	0.184462		12.5667	0.246676	0.285186		12.5667	0.509821	0.072564
12.675	0.063765	0.220927		12.675	0.223515	0.314348		12.675	0.632833	0.081771
12.7833	0.059902	0.224664		12.7833	0.194406	0.263688		12.7833	0.647131	0.073768
12.8917	0.073748	0.199226		12.8917	0.177552	0.174292		12.8917	0.623555	0.057696
13	0.094683	0.224128		13	0.172882	0.139513		13	0.588221	0.053413
13.1083	0.12109	0.208831		13.1083	0.153979	0.130758		13.1083	0.453244	0.054473
13.2167	0.135261	0.142215		13.2167	0.161584	0.167705		13.2167	0.386508	0.055966
13.325	0.111589	0.089651		13.325	0.156138	0.238402		13.325	0.373436	0.045927
13.4333	0.086631	0.082002		13.4333	0.137023	0.330963		13.4333	0.449256	0.057633
13.5417	0.061029	0.065949		13.5417	0.089645	0.228871
13.65	0.052172	0.05283		13.65	0.072988	0.202511
13.7583	0.051635	0.064393		13.7583	0.075229	0.177248
13.8667	0.049273	0.066084		13.8667	0.080979	0.172842
13.975	0.057968	0.093253		13.975	0.063522	0.15707
14.0833	0.069348	0.108506		14.0833	0.051383	0.152334
14.1917	0.098491	0.129185		14.1917	0.046627	0.169972
14.3	0.096613	0.101658		14.3	0.050722	0.228131
14.4083	0.107885	0.082535
14.5167	0.112502	0.100947
14.625	0.150718	0.13928
14.7333	0.185821	0.179037
14.8417	0.197522	0.209588
14.95	0.217382	0.168896
15.0583	0.210565	0.141681
15.1667	0.18303	0.119181
15.275	0.176804	0.111664
15.3833	0.18185	0.107796
15.4917	0.201548	0.079291
15.6	0.217382	0.064837
15.7083	0.173369	0.06884
15.8167	0.130858	0.061725
15.925	0.122699	0.107262
16.0333	0.138374	0.123717
16.1417	0.177018	0.129987
16.25	0.217382	0.146484
16.3583	0.22946	0.130698
16.4667	0.226077	0.174146
16.575	0.211585	0.175301
16.6833	0.237135	0.149508
16.7917	0.252163	0.163116
16.9	0.237671	0.22493
17.0083	0.221245	0.244408
17.1167	0.250551	0.337348
17.225	0.275834	0.383421
17.3333	0.290915	0.415794
17.4417	0.28104	0.460888
17.55	0.25796	0.506691
17.6583	0.305998	0.403744
17.7667	0.35597	0.283896
17.875	0.385975	0.160893
17.9833	0.364129	0.120691
18.0917	0.29097	0.077512
18.2	0.198058	0.049629
18.3083	0.152167	0.066305
18.4167	0.151362	0.024991
18.525	0.157964	0.073242
18.6333	0.18378	0.189176
18.7417	0.186143	0.231421
18.85	0.16521	0.222529
18.9583	0.159037	0.216035
19.0667	0.174227	0.157156
19.175	0.190331	0.112065
19.2833	0.194731	0.090364
19.3917	0.173584	0.077068
19.5	0.118835	0.040823
19.6083	0.107297	0.054166
19.7167	0.103593	0.052475
19.825	0.105793	0.063236
19.9333	0.087811	0.057189
20.0417	0.081425	0.065505
20.15	0.067629	0.100058
20.2583	0.083999	0.101391
20.3667	0.100051	0.097121
20.475	0.107242	0.100858
20.5833	0.113789	0.106907
20.6917	0.123021	0.104237
20.8	0.119801	0.12247
20.9083	0.114488	0.21568
21.0167	0.129035	0.24325
21.125	0.172456	0.244141
21.2333	0.216309	0.208032
21.3417	0.255006	0.18335
21.45	0.25796	0.20892

## Sheet: fig. 3i
Figure 3i
Area % (vimentin/cell) data acquisition with CellProfiler version 3.1.8, normalized to Actin control.
Graphs plotted and statistical calculations in Prism 8 version 8.4.0
Avrg	54.0014	48.4767	Avrg	58.1065	64.8916
SD	8.85213	9.52289	SD	10.2211	10.7072
P-value		0.2154	P-value		<0.0001
Area % (vimentin/cell)	Veh.	Bradykinin	Area % (vimentin/cell)	Veh.	ML141
	44.9	41.2		36.2	46.6
	60.3	57.8		36.4	47.8
	55	41.2		36.8	48.5
	59.3	39.4		39.1	48.7
	50.4	38.1		39.5	48.9
	59.4	53.4		40.8	49.5
	56.4	49.8		42.6	49.8
	54.4	54		43	50.1
	40.4	42.5		44.4	50.4
	58.3	41.3		45.1	50.9
	36.3	57.3		45.9	51.3
	49.1	38.7		47.4	51.9
	51.5	59.5		47.5	53.1
	71.9	32.2		48.7	53.1
	60.7	35		48.8	53.4
	59	66.8		49.1	53.5
	61.8	63.5		49.8	54.1
	68.2	51.6		50	54.4
	64.4	64.1		50.6	56.2
	59.2	51.7		51.3	56.2
	67.9	43.8		51.9	56.8
	60.8	47.4		52	57.8
	68.3	46.5		52.3	58.4
	58	48.8		52.5	58.6
	70.3	52.7		52.8	58.9
	51	45.2		53.6	59.6
	61.7	27.7		53.7	59.9
	50.1	56.4		54.6	60.1
	41	63.5		55	60.3
	54.4	54.7		56.3	60.4
	47	72.1		56.5	60.8
	49.6	51.3		57	60.8
	50.5	58.9		57.3	61
	46.2	43.7		57.4	61.1
	50.6	55.7		57.5	61.2
	48.6	50.5		57.7	61.9
	65.8	52.5		57.8	62
	65.6	53.4		58.3	62.3
	37.2	43.9		58.4	62.6
	56.5	38.6		59.2	62.6
	35.2	48		59.7	63.2
	49	41.9		60.1	63.3
	57.3	44.8		60.5	64.5
	66.8	23.4		60.5	64.8
	58.8	47.1		60.9	65
	66.7	63.9		61	65.1
	49.9	54.9		61.1	65.1
	51.7	56.8		62.2	65.5
	58.3	46.3		62.5	65.9
	57.8	45.8		63.5	66.1
	50.1	45.1		63.8	66.2
	46.2	42.2		63.9	66.8
	55.5	53		64.1	67.8
	51.9	41.9		64.3	68.2
	41.7	35.1		64.5	68.5
	48.2	54.3		64.7	68.8
	42.5	42.4		65.1	69.3
	56.5	43		65.1	69.4
	51.8	29.7		66.8	69.6
	64.8	37.9		67.2	70.9
	50.5	48.9		67.4	71.7
	61.8	50		67.9	72.3
	57	45.7		68.1	73.3
	38.9	55.3		68.6	73.6
	70.6	50.2		69.4	74.7
	45.9	56.5		69.7	74.9
	57	46.7		69.8	76
	45.2	51.5		69.9	76.4
	46.6	56		70	77.2
	48.4	54.5		71.1	77.9
	40.7	64.8		71.3	78.2
	49.1	31.9		71.8	78.3
	47.7	42.9		72.3	79.1
				73.1	79.8
				73.2	81.1
				73.9	82.6
				80.4	82.7
					83.2
					83.3
					83.6
					84.1
					84.6
					87.9

[truncated: 41 more sheets: fig. 3k, fig. 4e-f, fig. 4h, fig. 4i-j, fig. 5a-d, fig. 5f, fig. 5h, fig. 5k, fig. 5l, fig. 6a, fig. 6b, fig. 6c , fig. 6e, fig. 6g, i,k-l, fig. s1a-b, fig. s1d, fig. s1g, fig. s1h, s2d, s2f, fig. s1i, fig. s2g …]
